# Supplementary material for: Author Correction: GWAS for the composite traits of hematuria and albuminuria
Source: Sci Rep. 2024 Jan 11;14:1125. doi: 10.1038/s41598-023-50577-4 (PMC10784491; doi:10.1038/s41598-023-50577-4)
Supplement: Supplementary file 1 — Supplementary Table 2. [file 41598_2023_50577_MOESM2_ESM.xlsx]

## Sheet: S.Table 2
Supplementary Table 2. Regression estimates for traits in the UK Biobank white British individuals (top) and Geisinger replication cohort (bottom) used in the hematuria-uACR case-control analyses stratified by sex, including age-adjusted models.
UK Biobank	Regression estimates for traits in the UK Biobank white British individuals used in the hematuria-uACR case-control analyses stratified by sex (UK Biobank field 22001), including age-adjusted models.
	Females only				Males only				Females only						Males only						Sex:trait interaction in case/control ~ trait + age + sex + trait:sex
			Not age-adjusted				Not age-adjusted		Not age-adjusted			Age-adjusted			Not age-adjusted			Age-adjusted
	Cases with non-missing data	Controls with non-missing data	Cases	Controls	Cases with non-missing data	Controls with non-missing data	Cases	Controls	Estimate	Std. Error	P-value	Estimate	Std. Error	P-value	Estimate	Std. Error	P-lvaue	Estimate	Std. Error	P-value	Estimate	Std. Error	P-value
Total	1112	181,031	1112	181,031	1317	162,478	1317	162478	--	--	--	--	--	--	--	--		--	--	--	--	--	--
Age at baseline in years, mean±SD	1112	181,031	59.4±6.86	56.6±7.94	1317	162,478	61.4±6.88	57.8±8.1 1	--	--	--	--	--	--	--	--		--	--	--	--	--	--
Number of individuals on the 2 arrays	1112	181,031	UK BiLEVE: 148	UK BiLEVE: 18126	1317	162,478	UK BiLEVE: 179	UK BiLEVE: 19097	--	--	--	--	--	--	--	--		--	--	--	--	--	--
PC1, mean±SD	1112	181,031	1.4E-4± 0.002	3.4E-5± 0.002	1317	162,478	2.7E-5± 0.002	-6.6E-6± 0.002	--	--	--	--	--	--	--	--		--	--	--	--	--	--
PC2, mean±SD	1112	181,031	-2.3E-5± 0.002	-2.6E-5± 0.002	1317	162,478	2.8E-5± 0.002	-1.2E-5± 0.002	--	--	--	--	--	--	--	--		--	--	--	--	--	--
PC3, mean±SD	1112	181,031	-5.4E-7± 0.002	1.0E-5± 0.002	1317	162,478	6.1E-5±0.002	2.3E-5±0.002	--	--	--	--	--	--	--	--		--	--	--	--	--	--
PC4, mean±SD	1112	181,031	2.4E-5± 002	-1.6E-5 ±0.002	1317	162,478	-3.5E-05± 0.002	2.1E-5±0.002	--	--	--	--	--	--	--	--		--	--	--	--	--	--
Pulse rate, automated reading in bpm, mean±SD	1038	168829	71.5±12.2	70.5±11.0	1235	152006	71.5 ±13.7	68.1±12.1	1.1	0.34	2.1E-3	0.86	0.34	0.012	3.4	0.35	< 2.2E-16	3.3	0.35	< 2.2E-16	1.4E-4	2.5E-5	2.4E-8
Systolic blood pressure, automated reading in mmHg, mean±SD	1038	168827	146.1±22.5	136.9±19.8	1235	152001	151.1±20.9	142.6±18.1	9.1	0.62	< 2.2E-16	6.4	0.57	< 2.2E-16	8.5	0.52	< 2.2E-16	5.9	0.50	< 2.2E-16	7.7E-5	1.5E-5	8.4E-7
Diastolic blood pressure, automated reading in mmHg, mean±SD	1038	168829	83.3±11.5	80.5±10.4	1235	152006	86.0±11.6	83.9±10.4	2.8	0.32	< 2.2E-16	2.5	0.32	7.7E-15	2.0	0.30	5.2E-12	2.1	0.30	2.9E-12	1.9E-5	2.8E-5	0.50
Taking blood pressure medication	1.108	180808	182	17,777	1315	162315	242	15.317	--	--	--	--	--	--	--	--	--	--	--	--	--	--	--
Standing height in cm, mean±SD	1108	180804	161.7±6.34	162.7±6.22	1311	162,210	174.9±6.90	176.0±6.763	- 1.1	0.19	1.4E-8	- 0.62	0.18	7.1E-4	- 1.1	0.19	1.8E-9	- 0.43	0.18	0.02	- 4.3E-5	4.4E-5	0.32
Weight in Kg, mean±SD	1108	180693	71.2±16.0	71.9±13.9	1309	162126	89.7±17.6	86.0±13.9	- 0.68	0.41	0.10	- 0.61	0.41	0.14	3.7	0.39	< 2.2E-16	4.3	0.39	< 2.2E-16	1.9E-4	2.0E-5	< 2.2E-16
BMI, mean±SD	1107	180649	27.2±5.85	27.2±5.10	1308	162,068	29.2±5.28	27.7±4.10	7.7E-2	0.14	0.62	- 4.3E-2	0.15	0.78	1.5	0.11	< 2.2E-16	1.5	0.11	< 2.2E-16	7.4E-4	6.3E-5	< 2.2E-16
Urinary Albumin-Creatinine Ratio in mg/mmol*, Median (1st-3rd quantiles)	1112	181031	4.54 (3.58-7.78)	0.22 (0.81-1.81)	1317	162478	6.13 (3.95-13.6)	0.81 (0.56-1.26)	9.5	0.06	< 2.2E-16	9.4	0.06	< 2.2E-16	16.8	0.11	< 2.2E-16	16.8	0.11	< 2.2E-16	- 3.7E-3	9.5E-5	< 2.2E-16
eGFR in mL/min/1.72m2**, mean±SD	1055	172603	88.6±16.5	90.6±13.1	1267	155,114	82.2±20.1	90.6±12.6	-1.9	0.41	1.7E-6	0.22	0.36	0.53	- 8.4	0.36	< 2.2E-16	- 4.9	0.31	< 2.2E-16	- 3.4E-4	2.3E-5	< 2.2E-16
eGFR computed as 100/serum cystatin C (mg/L) , mean±SD	1056	172661	111.7±22.1	116.7±17.8	1269	155197	96.4±22.4	109.3±15.3	- 5.0	0.55	< 2.2E-16	- 2.5	0.50	1.2E-6	- 12.9	0.43	< 2.2E-16	- 10.2	0.41	< 2.2E-16	- 3.5E-4	1.8E-5	< 2.2E-16
Hearing aid user (yes; no)	647	101502	47; 600	4412; 97,090	868	105,17	83; 785	5745; 99,425	--	--	--	--	--	--	--	--	--	--	--	--	--	--	--
Hearing difficulty/problems via touchscreen (yes; no)	1064	173176	291; 773	36,934; 136,242	1269	157055	463; 806	48999; 108056	--	--	--	--	--	--	--	--	--	--	--	--	--	--	--
Whole body fat mass (Kg), mean±SD	1073	178315	27.1±10.9	27.2±9.9	1258	159,31	25.4±10.2	22.1±8.02	- 0.34	0.30	0.69	- 0.34	0.30	0.26	2.9	0.23	< 2.2E-16	2.9	0.23	< 2.2E-16	3.8E-4	3.2E-5	< 2.2E-16
Whole body fat-free mass (Kg), mean±SD	1073	178352	44.0±5.59	44.7±4.97	1265	159765	64.4±8.89	63.8±7.60	- 0.67	0.15	9.9E-6	- 0.38	0.15	0.012	1.51	0.21	5.6E-13	0.57	0.22	8.6E-3	2.3E-4	4.8E-5	1.9E-6
Taking ACEi and/or ARB	1112	181031	252	17959	1317	162478	518	26273	8.6E-3	6.1E-4	< 2.2E-16	7.5E-3	6.2E-4	< 2.2E-16	1.4E-2	6.0E-4	< 2.2E-16	1.1E-2	6.1E-4	< 2.2E-16	4.9E-3	8.6E-4	9.5E-09
Rates of ACEi and/or ARB			0.226619	0.099204			0.393318	0.161702
Geisinger MyCode cohort	Regression estimates for traits in the replication cohort (Geisinger) for individuals used in the hematuria-uACR case-control analyses stratified by sex, uACR and eGFR measurements are both from the most recent lab taken for each individual. Standing height, weight and BMI are the median values from all Geisinger records for each individual. Age in the age-adjusted models is the individual's curr…
							Sex:trait interaction in case/control ~ trait + age + sex + trait:sex			Females only						Males only
	Females only			Males only						Not age-adjusted			Age-adjusted			Not age-adjusted			Age-adjusted
	Measured Value	Cases with non-missing data	Controls with non-missing data	Measured Value	Cases with non-missing data	Controls with non-missing data	Estimate	Std. Error	P-value	Estimate	Std. Error	P-value	Estimate	Std. Error	P-value	Estimate	Std. Error	P-value	Estimate	Std. Error	P-value
Total		5026	43470		3040	28342	--	--	--	--	--	--	--	--	--	--	--		--	--	--
Age at baseline in years, mean±SD		5026	43470		3040	28342	--	--	--	--	--	--	--	--	--	--	--		--	--	--
Standing height at baseline in cm, mean±SD	162.1±8.0	5023	43411	176.0±10.5	3037	28287	-0.0035	0.0031	0.26	-0.0054	0.0018	0.0026	-0.0029	0.002	0.15	0.00081	0.0018	0.66	-0.0028	0.0026	0.27
Weight at baseline in Kg, mean±SD	82.7±22.9	5023	43411	96.0±24.5	3037	28287	-0.0015	0.0011	0.15	0.0034	0.00063	7.2e-08	0.0042	0.00066	2.6e-10	0.0022	0.00077	0.0037	0.0057	0.00089	1.7e-10
BMI at baseline, mean±SD	31.3±8.1	5023	43411	30.8±6.8	3037	28287	0.0021	0.0034	0.55	0.013	0.0018	3.8e-13	0.013	0.0018	9.9e-13	0.013	0.0027	3e-06	0.023	0.003	5.7e-14
Urinary Albumin-Creatinine Ratio in mg/mmol*, Median (1st-3rd quantiles)	1.36 (0.79 - 2.37	1817	10790	1.24 (0.68 - 0.2.37)	1548	9583	0.058	0.014	4.2e-05	0.31	0.0091	2.2e-259	0.31	0.0091	6.3e-257	0.37	0.011	3.4e-260	0.37	0.011	1.8e-255
eGFR in mL/min/1.72m2**, mean±SD	97.4±23.6	5008	42879	94.3±24.2	3039	28187	-0.02	0.0011	1.7e-72	-0.014	0.00062	1.2e-109	-0.011	0.00079	5.6e-44	-0.031	0.00085	1.8e-296	-0.025	0.00097	2.8e-150
